# Supplementary material for: Do triceps surae muscle dynamics govern non-uniform Achilles tendon deformations?
Source: PeerJ. 2018 Jul 12;6:e5182. doi: 10.7717/peerj.5182 (PMC6046199; doi:10.7717/peerj.5182)
Supplement: Data S1 [file peerj-06-5182-s001.xlsx]

## Sheet: Raw
	Peak Muscle Shortening (mm)
plantarflexion	-10				0				10				20				30
	GAS	SOL	delta	Torque	GAS	SOL	delta	Torque	GAS	SOL	delta	Torque	GAS	SOL	delta	Torque	GAS	SOL	delta	Torque
Sub01	5.4747	6.5886	1.1139	73.4013	3.1834	5.2836	2.1002	55.6007	3.4934	5.1325	1.6391	51.3281	3.2336	5.7267	2.4931	47.8909	2.6269	5.0221	2.3952	31.3004
Sub02	3.0671	6.0901	3.023	54.2733	2.5157	5.1155	2.5998	45.8153	3.0953	5.4449	2.3496	48.6954	4.565	8.3029	3.7379	33.2074	2.8983	4.5221	1.6238	25.0536
Sub03	--	--	--	--	1.9096	3.3994	1.4898	44.0861	0.301	1.7373	1.4363	17.8187	1.2262	1.1615	-0.0647	17.2654	2.082	4.5421	2.4601	16.5158
Sub04	6.0839	10.2842	4.2003	104.276	5.1434	9.8039	4.6605	73.1116	8.8208	11	2.1792	81.2386	8.3029	11.9687	3.6658	57.2044	4.2603	8.3724	4.1121	35.3519
Sub05	3.7522	5.7446	1.9924	46.8002	5.7739	7.1922	1.4183	44.0393	7.0455	9.2224	2.1769	47.9594	7.474	7.3547	-0.1193	43.7859	6.6722	7.4549	0.7827	39.3519
Sub06	1.4991	5.0504	3.5513	59.2671	1.9768	4.8213	2.8445	53.4311	2.1006	7.8805	5.7799	42.1819	2.8223	7.1387	4.3164	28.5713	3.8541	5.2158	1.3617	34.4847
Sub07	1.6905	4.7779	3.0874	41.1964	1.788	4.721	2.933	34.8962	1.559	4.1541	2.5951	27.5458	1.0461	4.7326	3.6865	22.1793	2.7836	2.6349	-0.1487	24.3037
Sub08	2.8842	6.1341	3.2499	47.2786	1.028	4.542	3.514	44.8385	1.2284	3.1182	1.8898	33.3572	0.946	3.4879	2.5419	27.1086	0.8908	1.6325	0.7417	20.9543
Sub09	1.6003	3.6129	2.0126	38.2866	1.6811	4.0482	2.3671	39.9176	2.203	4.465	2.262	33.1878	0.2623	3.5098	3.2475	28.9482	1.0572	3.4755	2.4183	17.4698
Mean	3.2565	6.03535	2.77885	58.0974	2.77777	5.43634	2.65858	48.4152	3.31633	5.79499	2.47866	42.5903	3.31982	5.9315	2.61168	34.0179	3.01393	4.76359	1.74966	27.1985
StDev	1.75738	1.95943	0.997969	21.7303	1.63728	1.93813	1.00957	11.1754	2.81832	2.9967	1.2891	18.2	2.92468	3.19418	1.6388	12.9906	1.77001	2.14008	1.25851	8.25254
	Peak Tendon Displacement (mm)
plantarflexion	-10				0				10				20				30
	GAS	SOL	delta		GAS	SOL	delta		GAS	SOL	delta		GAS	SOL	delta		GAS	SOL	delta
Sub01	2.50248	2.7447	0.242224		1.05201	1.61547	0.563458		1.42284	1.61331	0.190467		1.79811	2.15404	0.355928		1.00001	1.16754	0.167531
Sub02	2.13942	3.38401	1.24459		1.25599	2.34364	1.08765		1.41491	2.87313	1.45823		2.06864	3.42591	1.35726		1.05872	1.72977	0.671059
Sub03	--	--	--		0.9034	1.679	0.7756		0.0023	0.3172	0.3149		0.1157	0.36	0.2443		0.37	0.5079	0.1379
Sub04	6.58944	8.61796	2.02852		4.43079	6.28214	1.85135		7.74	9.6	1.86		6.28	7.552	1.272		2.67406	3.8982	1.22414
Sub05	1.97052	2.35901	0.388489		1.34598	1.67399	0.328009		2.69784	3.68811	0.990274		2.30844	3.26895	0.960508		2.82083	4.261	1.44017
Sub06	2.72817	4.12814	1.39997		3.1218	5.13269	2.0109		3.42361	5.49134	2.06772		3.31847	5.28393	1.96546		2.50163	3.47005	0.968419
Sub07	0.28	2.3	2.02		0.199	1.42	1.221		0.1683	0.9717	0.8034		0.5525	1.695	1.1425		0.4999	1.015	0.5151
Sub08	1.522	3.562	2.04		0.9996	2.197	1.1974		1.385	2.713	1.328		1.267	2.871	1.604		1.699	2.423	0.724
Sub09	1.5694	2.3079	0.7385		1.5556	2.2263	0.672		2.0869	3.0181	0.9324		2.3192	2.8689	0.5496		1.9128	2.6438	0.7421
Mean	2.41268	3.67546	1.26279		1.65157	2.73003	1.0786		2.26019	3.3651	1.10504		2.22534	3.27552	1.05017		1.61522	2.34625	0.732269
StDev	1.84684	2.10755	0.742943		1.30379	1.74125	0.568626		2.32538	2.79226	0.638935		1.80366	2.08955	0.579496		0.931304	1.33946	0.436191
